# Supplementary material for: Use of a search summary table to improve systematic review search methods, results, and efficiency
Source: J Med Libr Assoc. 2021 Jan 1;109(1):97–106. doi: 10.5195/jmla.2021.809 (PMC7772975; doi:10.5195/jmla.2021.809)
Supplement: Supplementary file 2 — Appendix B: Blank search summary table (SST) template [file jmla-109-1-97-s02.xlsx]

## Sheet: Tables
Use of a search summary table to improve systematic review search methods, results, and efficiency
Alison C. Bethel; Morwenna Rogers; Rebecca Abbott
APPENDIX B: Blank search summary table (SST) template
Project
Included references	Format	Database searches (date run, date re-run)										Supplementary searches
		d/b 1	d/b 2	d/b 3	d/b 4	d/b 5	d/b 6	d/b 7	d/b 8	d/b 9	d/b 10	fcs	bcs	hs	wss	org
Included ref 1
Included ref 2
Included ref 3
Included ref 4
Included ref 5
Included ref 6
Included ref 7
Included ref 8
Included ref 9
No. included refs		0	0	0	0	0	0	0	0	0	0
No. unique refs
Total no. refs downloaded
No. refs screened
No. included refs
No. unique refs
Yield
No. refs screened
Sensitivity		#DIV/0!	#DIV/0!	#DIV/0!	#DIV/0!	#DIV/0!	#VALUE!	#DIV/0!	#DIV/0!	#DIV/0!	#DIV/0!
Precision		#DIV/0!	#DIV/0!	#DIV/0!	#DIV/0!	#DIV/0!	#DIV/0!	#DIV/0!	#DIV/0!	#DIV/0!	#DIV/0!
No. database searches carried out =
Sum of yields =									Overall sensitivity		#DIV/0!
No. refs screened at Ti&Ab =									Overall precision		#DIV/0!
No. refs screened at FT=									NNR		#DIV/0!
No. of included refs from searching =									NNR FT		#DIV/0!
Total no. of included refs =									NNS		#DIV/0!
Codes				Format codes			Other codes							Supplementary search codes
x = found from the search				jnl = journal article			NNR = number needed to read. 1/overall precision							fcs = forwards citation search
y = in database; found when search strategy re-run				ths = PhD thesis			NNR FT = number needed to read at FT to find one included reference							bcs = backwards citation search
n = not in the database							NNS = number needed to screen to find one reference to include for FT screening							hs = hand search
z = in the database; not found using the search strategy							FT = full text							wss = web site search
(red) = databases where searches re-run														org = from contacting organisations
